# Supplementary material for: Plant-Wide Target Metabolomics Provides a Novel Interpretation of the Changes in Chemical Components during Dendrobium officinale Traditional Processing
Source: Antioxidants (Basel). 2023 Nov 12;12(11):1995. doi: 10.3390/antiox12111995 (PMC10669339; doi:10.3390/antiox12111995)
Supplement: Supplementary file 1 [file antioxidants-12-01995-s001.zip]

Archive with 1 entries (1 files):
- antioxidants-2656908-SI.pdf
